# Supplementary material for: Low- and High-Pressure Membrane Separation in the Production of Process Water for Coke Quenching
Source: Membranes (Basel). 2021 Nov 27;11(12):937. doi: 10.3390/membranes11120937 (PMC8705688; doi:10.3390/membranes11120937)
Supplement: Supplementary file 1 [file membranes-11-00937-s001.zip]

Archive with 2 entries (2 files):
- membranes-1474928-Figure S3.pdf
- membranes-1474928-supplementary.pdf
